# Supplementary material for: Deletion of the diabetes candidate gene Slc16a13 in mice attenuates diet-induced ectopic lipid accumulation and insulin resistance
Source: Commun Biol. 2021 Jul 1;4:826. doi: 10.1038/s42003-021-02279-8 (PMC8249653; doi:10.1038/s42003-021-02279-8)
Supplement: Supplementary file 3 — Supplementary Data 1 [file 42003_2021_2279_MOESM3_ESM.xlsx]

## Sheet: Fig. 1a
	Relative human SLC16A13 gene expression					Relative mouse Slc16a13 gene expression
Liver	0.884502	0.709804	0.721004	1.11058	1.5741	0.86	1.44	1.72	0.8	0.51	1.06	0.85	0.75
Kidney	0.645636					4.3	7.56	10.03	7.13	7.73	10.11	5.18	3.9
Adipose tissue	0.068841						0.18	0.18	0.1	0.32	0.31	0.29	0.09
Skeletal muscle	0.0215142					0.05	0.07	0.12	0.05	0.09	0.11	0.19	0.11
Brain	0.00265337					0.06	0.1	0.1	0.07	0.16	0.13	0.12	0.15

## Sheet: Fig. 1b
Relative hepatic Slc16a13 expression
Fed		Fasted		NCD		HFD
NCD	HFD	NCD	HFD	Fed	Fasted	Fed	Fasted
1.48	1.3	0.96	1.98	1.48	0.79	0.76	0.94
0.84	2.02	1.04	1.26	0.84	0.86	1.17	1.64
0.85	1.76	1	1.54	0.85	0.82	1.02	0.6
0.83	1.72	1.05	1.69	0.83	1.23	1	0.74
0.64	1.82	1.13	1.8	0.64	1.32	1.05	1.58
1	1.39	0.82	2.1	1	0.95	1.11	1.68
1.36	1.56		2.23	1.36		1.24	1.97
	0.82		1.92			0.65	2.09
	1.19					0.95	1.79
	1.3					1.04

## Sheet: Fig. 1c
Waist circumference (cm)	Relative hepatic SLC16A13 expression
90	0.5
115	1.35
93	2.43
	0.54
130	2.37
85	0.48
88	0.63
103	3.44
105	2.37
76	0.42
109	0.21
80	0.81
86	1.23
86	0.27
88	2.78
121	4.51
113	1.65
115	3.24
123	1.29
105	2.54
90	1.23
82	3.12
85	1.43
103	1.48
83	0.25
99	0.71
76	0.45
124	1
109	1.79
77	0.38
129	2.6
92	1
81	1
72	0.82
78	1.27
89	0.75
85	0.6
98	0.66
78	0.55
105	0.91
110	2.15
92	0.77
124	3.89
69	0.17
105	0.9

## Sheet: Fig. 1d
BMI (kg/m2)	Relative hepatic SLC16A13 expression
22.31	0.5
36.05	1.35
21.47	2.43
23.53	0.54
36.92	2.37
24.43	0.48
22.37	0.63
30.49	3.44
30.42	2.37
19.25	0.42
31.02	0.21
19.59	0.81
23.1	1.23
23.14	0.27
23.83	2.78
29.3	4.51
25.6	1.65
31.51	3.24
32.41	1.29
25.95	2.54
23.15	1.23
19.49	3.12
25.01	1.43
26.88	1.48
25.34	0.25
26.85	0.71
21.6	0.45
32.16	1
30.11	1.79
20.93	0.38
53.68	2.6
22.8	1
24.46	1
24.35	0.82
20.94	1.27
21.91	0.75
24.44	0.6
25.83	0.66
24.68	0.55
27.76	0.91
34.08	2.15
24.98	0.77
40.86	3.89
19.72	0.17
28.23	0.9

## Sheet: Fig. 1e
HOMA-IR	Relative hepatic SLC16A13 expression
0.36	0.5
0.01	1.35
0.46	2.43
0.48	0.54
9.4	2.37
1.95	0.48
0.78	0.63
2.26	3.44
4.21	2.37
0.46	0.42
1.47	0.21
1.25	0.81
1.64	1.23
0.3	0.27
2.28	2.78
4.34	4.51
1.73	1.65
3.27	3.24
2.12	1.29
6.02	2.54
1.33	1.23
0.34	3.12
0.83	1.43
3.62	1.48
2.31	0.25
2.27	0.71
0.39	0.45
2.37	1
2.38	1.79
1.19	0.38
6.64	2.6
2.98	1
4.44	1
0.66	0.82
0.46	1.27
0.49	0.75
0.59	0.6
0.96	0.66
2.44	0.55
13.54	0.91
1.74	2.15
3.05	0.77
5.93	3.89
1.02	0.17
0.89	0.9

## Sheet: Fig. 1f
Log liver steatosis	Relative hepatic SLC16A13 expression
0.7	0.5
1	1.35
	2.43
	0.54
1.85	2.37
	0.48
0.7	0.63
1.9	3.44
1.48	2.37
1	0.42
	0.21
	0.81
1.6	1.23
	0.27
1.7	2.78
1.78	4.51
1	1.65
1.6	3.24
	1.29
1	2.54
	1.23
	3.12
1	1.43
1.3	1.48
	0.25
1	0.71
	0.45
1	1
1.6	1.79
	0.38
1.48	2.6
1.3	1
0.4	1
0.3	0.82
	1.27
1	0.75
1	0.6
0.7	0.66
1	0.55
1.6	0.91
1.7	2.15
1	0.77
	3.89
	0.17
	0.9

## Sheet: Fig. 1g
Hepatic TAG (mg/mg protein)	Relative hepatic SLC16A13 expression
0.469	0.5
	1.35
0.18	2.43
0.655	0.54
0.886	2.37
0.242	0.48
0.275	0.63
1.153	3.44
0.496	2.37
0.084	0.42
0.242	0.21
0.082	0.81
0.552	1.23
0.025	0.27
0.608	2.78
1.111	4.51
0.126	1.65
0.46	3.24
0.219	1.29
0.132	2.54
0.117	1.23
0.055	3.12
0.39	1.43
0.311	1.48
0.431	0.25
0.187	0.71
0.175	0.45
	1
0.946	1.79
0.1	0.38
0.233	2.6
0.258	1
	1
0.289	0.82
0.276	1.27
0.13	0.75
0.251	0.6
0.074	0.66
0.066	0.55
0.1	0.91
0.819	2.15
	0.77
	3.89
	0.17
	0.9

## Sheet: Fig. 2b
L-lactate uptake (% of HEK-control)
HEK- control	HEK-Slc16a13
	0.1 µM	0.5 µM	1 µM	10 µM	50 µM	100 µM
100.773	119.003	145.643	182.348	252.009	190.303	163.957
100.91	133.723	151.027	211.688	218.004	230.01	183.988
98.3171	70.4807	84.754	155.946	139.66	127.675	146.053
98.6276
104.257
97.1156
98.0404
119.502
94.708
98.6923
135.446
92.7
79.1422
133.745
88.3646
79.5538
103.093
98.9951

## Sheet: Fig. 2c
L-lactate (µM)	Net lactate uptake (pmol x mg protein-1 x min-1)
0.1	0.2264	0.4075
0.5	0.4602	0.4578
1	1.9025	2.0803	1.3819
10	3.6204	1.9495	1.1089
50	2.6903	2.3298	0.9514
100	1.9771	1.8949	1.1023

## Sheet: Fig. 3b
Relative Slc16a13 expression
	WT					Slc16a13 KO
Liver	0.6373	1.3981	1.1948	0.8992	0.8706	0.0024	0.002	0.0019	0.0161	0.0032
Kidney	2.0807	3.8601	4.7027	2.4388	8.8263	0.0073	0.0046	0.0071	0.0062	0.0069
Adipose tissue	0	0.2223	0.2894	0.106	0.2309	0	0.0026	0.0011	0.0022	0.0073
Brain	0.1006	0.1432	0.1058	0.0625	0.0851	0.0086	0.0043	0.0098	0.006	0.0082
Skeletal muscle	0.0812	0.1036	0.0671	0.0469	0.092	0.022	0.0217	0.0479	0.0181	0.0188

[truncated: 40 more sheets: Fig. 4a, Fig. 4b, Fig. 4c, Fig. 4d, Fig. 4e, Fig. 4f, Fig. 4g, Fig. 4h, Fig. 5a, Fig. 5b, Fig. 5c, Fig. 5d, Fig. 5e, Fig. 5f, Fig. 5g, Fig. 5h, Fig. 5i, Fig. 6a, Fig. 6b, Fig. 6c …]
